# Supplementary material for: Synthesis of Asebogenin and Balsacone A Precursor by a Novel Synthetic Strategy: Recent Opportunities for and Challenges of Total Synthesis of Balsacone A
Source: Molecules. 2022 May 30;27(11):3523. doi: 10.3390/molecules27113523 (PMC9182531; doi:10.3390/molecules27113523)
Supplement: Supplementary file 1 [file molecules-27-03523-s001.zip]

Archive with 1 entries (1 files):
- molecules-1714115-supplementary.pdf
